# Supplementary material for: Two New Isoprenoid Flavonoids from Sophora flavescens with Antioxidant and Cytotoxic Activities
Source: Molecules. 2021 Nov 29;26(23):7228. doi: 10.3390/molecules26237228 (PMC8658773; doi:10.3390/molecules26237228)
Supplement: Supplementary file 1 [file molecules-26-07228-s001.zip]

Archive with 1 entries (1 files):
- molecules-1448688-supplementary.pdf
